# Supplementary material for: GNAT toxins evolve toward narrow tRNA target specificities
Source: Nucleic Acids Res. 2022 May 24;50(10):5807–17. doi: 10.1093/nar/gkac356 (PMC9177977; doi:10.1093/nar/gkac356)
Supplement: gkac356_Supplemental_Files [file gkac356_supplemental_files.zip]

Archive with 2 entries (2 files):
- Supplementary Materials_Bikmetov-GNATs.pdf
- Supplementary_Tables_5-9_Bikmetov-GNATs.xlsx
