# Supplementary material for: GNAT toxins evolve toward narrow tRNA target specificities
Source: Nucleic Acids Res. 2022 May 24;50(10):5807–17. doi: 10.1093/nar/gkac356 (PMC9177977; doi:10.1093/nar/gkac356)
Supplement: gkac356_Supplemental_Files [file gkac356_supplemental_files.zip › Supplementary_Tables_5-9_Bikmetov-GNATs.xlsx]

## Sheet: Supplementary Table 5
Supplementary Table 5. Calculation of Relative Response Factor (RRF) of Fmoc and acetyl derivatives of individual aminoacyl-adenosines
aminoacyl-tRNA isoacceptor	acetyl-aa-A	LC/MS peak area of acetyl-aa-A			Fmoc-aa-A	LC/MS peak area of Fmoc-aa-A
	[M+H]+	1	2	3	[M+H]+	1	2	3	RRF_1	RRF_2	RRF_3	RRF_Mean	RRF_SD
Ala	381.14	530742	313602	560257	561.2	4516652	3431642	3428041	8.51007	10.9427	6.11869	8.52381	2.41202
Arg	466.2	55280	21212	56315	646.27	746741	335808	635362	13.5083	15.831	11.2823	13.5406	2.27455
Asn	424.15	1086873	617287	852330	604.21	2082458	1268984	1266860	1.91601	2.05574	1.48635	1.81937	0.296744
Asp	425.13	1257872	935586	1304541	605.19	4490449	3172096	3149773	3.56988	3.39049	2.41447	3.12495	0.621794
Cys	455.13	34723	43354	68857	815.24	88611	54161	39437	2.55194	1.24927	0.572738	1.45798	1.00597
Gln	438.17	1214870	953822	1292773	618.22	2435013	1815524	1812280	2.00434	1.90342	1.40185	1.76987	0.322682
Glu	439.15	2616053	1662206	2676843	619.21	5028847	3407209	3248454	1.9223	2.04981	1.21354	1.72855	0.450547
Gly	367.13	12550943	6673465	12905913	547.19	28706032	19207135	25853829	2.28716	2.87814	2.00325	2.38952	0.446331
His	447.17	283663	178019	370104	849.29	982237	785684	892725	3.46269	4.41348	2.41209	3.42942	1.00111
Ile/Leu 1	423.19	42049.5	24198.8	38589.1	603.25	142631	98133	118821	3.39197	4.05528	3.07912	3.50879	0.498453
Ile/Leu 2	423.19	47169.1	30118.8	44205.2	603.25	169254	124535	135421	3.58825	4.1348	3.06346	3.5955	0.535709
Lys	480.21	40009	65247	42375	840.33	3287867	2360380	3004518	82.1782	36.1761	70.9031	63.0858	23.9767
Met	441.15	793606	513370	734849	621.21	1201912	953179	968441	1.51449	1.85671	1.31788	1.56303	0.272675
Phe	457.18	1266758	929194	1322789	637.23	1909737	1210603	1308158	1.50758	1.30285	0.988939	1.26646	0.261228
Pro	407.16	4734759	3017395	4531391	587.22	4680489	3200329	3496914	0.988538	1.06063	0.771709	0.940291	0.15038
Ser	397.14	240939	124586	205107	577.2	981413	615366	827963	4.07328	4.93929	4.03674	4.34977	0.510864
Thr	411.16	1223051	867297	1297244	591.21	1906367	1219103	1274556	1.5587	1.40563	0.982511	1.31561	0.298456
Trp	496.19	1287124	839361	1241309	676.24	4153669	3049798	3781762	3.22709	3.63348	3.04659	3.30239	0.3006
Tyr	473.17	2970975	2115735	3102516	653.23	6265251	3840536	4535664	2.10882	1.81523	1.46193	1.79533	0.323903
Val	409.18	840162	571445	809595	589.23	3966852	2793219	2798680	4.72153	4.88799	3.45689	4.35547	0.782633

## Sheet: Supplementary Table 6
Supplementary Table 6. Fraction of acetylated aminoacyl-tRNAs after 5 min of toxin induction
aminoacyl-tRNA isoacceptor	Average				Standard Deviation
	TacT3	AtaT	AtaT2	ItaT	TacT3	AtaT	AtaT2	ItaT
Ala	0.000252292	0.000325102	0.000307216	0.000690704	0.000176935	0.000188695	0.000140669	0.00028225
Arg	5.62687e-05	3.11653e-05	0.000109074	8.81488e-05	2.79016e-05	1.10047e-05	5.43154e-05	1.73461e-05
Asn	0.00157742	0.0012231	0.00154499	0.00267502	0.00126737	0.000377073	0.000607002	0.000927111
Asp	0.000542059	0.000475276	0.000723721	0.00147043	0.000439372	0.000106764	0.000344017	0.000312269
Cys	0	0	0	0	0	0	0	0
Gln	0.000947394	0.00193171	0.00163244	0.00669317	0.00107633	0.0007182	0.000609554	0.00150358
Glu	0.000719766	0.00183759	0.00198143	0.00116197	0.000357749	0.000765635	0.000690139	0.000356711
Gly	0.0487305	0.0386132	0.0309579	0.00621454	0.0088655	0.0104516	0.0056942	0.00203444
His	0	0	0	0	0	0	0	0
Ile/Leu 1	0.000996786	0.0008324	0.00114287	0.138944	0.000157933	0.000670634	0.000172895	0.0218102
Ile/Leu 2	0.000972769	0.000579541	0.00120592	0.00100992	0.000160196	9.48502e-05	0.000184248	0.000205316
Lys	0	0	0	0	0	0	0	0
Met	0.0011419	0.0190965	0.00287193	0.0207853	0.000831759	0.00475193	0.000518346	0.0062347
Phe	0.00151996	0.0233739	0.00329571	0.026276	0.000675515	0.00491825	0.00100532	0.00973388
Pro	0.00190986	0.00224153	0.00594295	0.00430639	0.000414965	0.000902718	0.00131747	0.000779499
Ser	0.000496203	0.000817141	0.000556183	0.00145771	0.00034684	0.00013685	0.000140526	0.000603607
Thr	0.000889289	0.00221055	0.00392538	0.00591649	0.000233284	0.000820386	0.00136485	0.00201478
Trp	0.000692996	0.00544094	0.00124211	0.00726015	0.000394465	0.00148316	0.000196836	0.00304982
Tyr	0.00126146	0.0041561	0.00229989	0.0160583	0.000243697	0.00130844	0.000575134	0.00594603
Val	0.000452553	0.000620519	0.000985035	0.0117835	9.66728e-05	0.000238155	0.000203904	0.00295851

## Sheet: Supplementary Table 7
Supplementary Table 7. Fractions of acetylated aminoacyl-tRNAs after 45 min of toxin induction
aminoacyl-tRNA isoacceptor	Average				Standard Deviation
	TacT3	AtaT	AtaT2	ItaT	TacT3	AtaT	AtaT2	ItaT
Ala	0.000126968	0.00050514	0.000100616	0.00119741	9.15084e-05	0.000148907	3.12375e-05	0.000897576
Arg	1.85477e-05	1.31224e-05	6.5235e-05	5.23123e-05	1.42218e-05	3.64559e-06	2.98483e-05	2.69149e-05
Asn	0.000778747	0.0321376	0.000206405	0.0385107	0.00058999	0.0158071	8.0653e-05	0.0333308
Asp	0.00034831	0.000888151	0.000124856	0.00281625	9.10486e-05	0.000635373	0.00012499	0.00140365
Cys	0	0	0	0	0	0	0	0
Gln	0.000746321	0.0512147	0.00040295	0.0681802	0.00014901	0.0325468	0.000149217	0.0415448
Glu	0.000528218	0.000926132	0.000212842	0.0128686	0.000196935	0.000850787	9.86691e-05	0.00573324
Gly	0.786576	0.893797	0.689293	0.0113133	0.0708905	0.0210173	0.0416876	0.00556493
His	0	0	0	0	0	0	0	0
Ile/Leu 1	0.000197276	0.00238392	0.00034933	0.958304	5.30861e-05	0.000728607	0.000109135	0.0449136
Ile/Leu 2	0.000192519	0.00232656	0.000304718	0.346791	5.25232e-05	0.000718723	0.000108509	0.197985
Lys	0	0	0	0.000289894	0	0	0	0.000148321
Met	0.000561847	0.128528	0.00140055	0.354099	0.0002667	0.0325341	0.000535261	0.0823453
Phe	0.000458844	0.549953	0.000952766	0.11658	0.000111271	0.137049	0.000376961	0.0944801
Pro	0.0130938	0.010187	0.00530159	0.0125673	0.00243339	0.00898415	0.00138068	0.00354213
Ser	0.00906451	0.00325336	0.00269937	0.00798607	0.00173365	0.00249293	0.000518137	0.00310637
Thr	0.000517566	0.00150345	0.0010106	0.00529973	0.00041104	0.000775993	0.00030333	0.00308175
Trp	0.000770054	0.503392	0.000501564	0.0363574	0.000118551	0.160374	7.89453e-05	0.0342653
Tyr	0.00156697	0.464905	0.00100158	0.0259685	0.000373603	0.109443	0.000424062	0.0261503
Val	0.000449351	0.000936183	0.000152269	0.628057	0.000106357	0.000176351	4.63485e-05	0.134292

## Sheet: Supplementary Table 8
Supplementary Table 8. Relative abundance of fMet-tRNAfMet
sample	Integrated LC/MS peak area
	[M+H]+ at m/z 427.13			[M+H]+ at m/z 587.22
	fMet_1	fMet_2	fMet_3	Pro_1	Pro_2	Pro_3	fMet_norm_1	fMet_norm_2	fMet_norm_3	fMet_norm_Mean	fMet_norm_SD
Control	59611244	39402313	47318440	30349002	23090318	25558841	1.96419	1.70644	1.85135	1.84066	0.129206
AtaT2	10331168	16450392	23068946	4683544	9188487	9903461	2.20584	1.79033	2.32938	2.10852	0.2824
TacT3	36101740	29275245	20637658	16957702	14181546	17634963	2.12893	2.06432	1.17027	1.78784	0.535806
AtaT	8268487	22794734	19809887	4509071	9874290	9816860	1.83375	2.30849	2.01795	2.05339	0.239351
ItaT	23426717	68537039	72484893	8815772	45928030	25236264	2.65736	1.49227	2.87225	2.34063	0.742515

## Sheet: Supplementary Table 9
Supplementary Table 9. Acetylated aminoacyl tRNAs detected in toxin-expressing cells
aminoacyl-tRNA isoacceptor	acetyl-aa-A [M+H]+	Integrated LC/MS peak area normalized to N15-AMP control peak area
		Empty Vector		AcaT		AtaT		KacT		SonT		ItaT		TacTSce		VcaT		TacT2		TacT		GmvT		TacT3		TacTRet		TacTBcn
		Average	Standard Deviation	Average	Standard Deviation	Average	Standard Deviation	Average	Standard Deviation	Average	Standard Deviation	Average	Standard Deviation	Average	Standard Deviation	Average	Standard Deviation	Average	Standard Deviation	Average	Standard Deviation	Average	Standard Deviation	Average	Standard Deviation	Average	Standard Deviation	Average	Standard Deviation
Ala	381.14	0	0	0.0179162	0.0136082	0	0	0	0	0.00808692	0.00164727	0	0	0	0	0	0	0	0	0	0	0.00319352	0.00451632	0	0	0	0	0	0
Asn	466.2	0	0	0.00209815	0.00207339	0	0	0.19322	0.0579998	0	0	0	0	0	0	0	0	0	0	0	0	0	0	0	0	0	0	0	0
Asp	424.15	0	0	0.0395505	0.0112798	0	0	0	0	0	0	0	0	0	0	0.00114069	0.000277951	0	0	0	0	0	0	0	0	0	0	0	0
Arg	425.13	0	0	0	0	0	0	0	0	0.0461537	0.00730687	0	0	0	0	0	0	0	0	0	0	0	0	0	0	0	0	0	0
Cys	455.13	0	0	0	0	0	0	0	0	0	0	0	0	0	0	0	0	0	0	0	0	0	0	0	0	0	0	0	0
Gln	438.17	0	0	0.00200152	0.00153107	0	0	0.478199	0.125863	0.00538073	0.00155155	0	0	0	0	0	0	0	0	0	0	0	0	0	0	0	0	0	0
Glu	439.15	0	0	0.0394788	0.0237431	0	0	0	0	0.0039068	0.000200619	0	0	0	0	0	0	0	0	0	0	0	0	0	0	0	0	0	0
Gly	367.13	0	0	6.08881	3.14055	1.83369	1.14305	11.6673	3.25191	0.243406	0.0137733	0	0	0	0	2.4814	0.438071	5.55103	0.144556	9.54795	1.13548	6.91897	1.24194	13.9188	1.46146	6.48133	3.80719	2.02461	0.313512
His	447.17	0	0	0.0041699	0.00286284	0	0	0	0	0.0274797	0.00337049	0	0	0	0	0	0	0	0	0	0	0	0	0	0	0	0	0	0
Leu/Ile	423.19	0	0	0.5246	0.477473	0	0	0.130977	0.0773938	3.15127	0.471453	3.355	1.65043	4.40477	0.548095	0	0	0	0	0	0	0	0	0	0	0	0	0	0
Lys	480.21	0	0	0.0100248	0.00964815	0	0	0	0	0.0186997	0.00897397	0	0	0	0	0	0	0	0	0	0	0	0	0	0	0	0	0	0
Met	441.15	0	0	0.00445273	0.00455857	0	0	0.167163	0.0608411	0.015952	0.00427811	0.101618	0.0829754	0.147822	0.0369334	0	0	0	0	0	0	0	0	0	0	0	0	0	0
Phe	457.18	0	0	0.0286926	0.0260552	0.30161	0.166985	1.46461	1.14077	0.065498	0.0211625	0	0	1.35265	0.065142	0	0	0	0	0	0	0	0	0	0	0	0	0	0
Pro	407.16	0	0	0	0	0	0	0	0	0	0	0	0	0	0	0	0	0	0	0	0	0	0	0	0	0	0	0	0
Ser	397.14	ND*		ND		ND		ND		ND		ND		ND		ND		ND		ND		ND		ND		ND		ND
Thr	411.16	0	0	0	0	0	0	0.26299	0.0768492	0	0	0	0	0	0	0	0	0.110887	0.0810425	0.111	0.0192182	0.247261	0.0435669	0.201974	0.0395258	0.435176	0.297359	0.0365632	0.0139181
Trp	496.19	0	0	0.0468754	0.0201324	0.187311	0.107854	1.30401	0.557232	0.0840774	0.0224001	0	0	0.449136	0.0277757	0	0	0	0	0	0	0	0	0	0	0	0	0	0
Tyr	473.17	0	0	0.0443711	0.0373942	0.0806748	0.071474	1.18418	0.465058	0.149096	0.0526338	0	0	0.275889	0.059167	0	0	0	0	0	0	0	0	0	0	0	0	0	0
Val	409.18	0	0	0.140132	0.127335	0	0	0.0192923	0.0185445	0.506924	0.134989	1.59835	0.84057	0.941713	0.1873	0	0	0	0	0	0	0	0	0	0	0	0	0	0
*ND - not determined, for the data see Supplementary Figure 7.
